# Supplementary material for: Isotonic Protein Solution Supplementation Enhances Growth Performance, Intestinal Immunity, and Beneficial Microbiota in Suckling Piglets
Source: Vet Sci. 2025 Jul 30;12(8):715. doi: 10.3390/vetsci12080715 (PMC12390416; doi:10.3390/vetsci12080715)
Supplement: Supplementary file 1 [file vetsci-12-00715-s001.zip]

Archive with 3 entries (3 files):
- FIgure S1.pdf
- Table S1.pdf
- Table S2.pdf
